# Supplementary material for: Multiple Mechanisms Promote the Retained Expression of Gene Duplicates in the Tetraploid Frog Xenopus laevis
Source: PLoS Genet. 2006 Apr 28;2(4):e56. doi: 10.1371/journal.pgen.0020056 (PMC1449897; doi:10.1371/journal.pgen.0020056)
Supplement: Table S2 — Comparison of ka/ks ratio (ω) before versus after gene duplication using a branch test and across diploid and tetraploid lineages (Model A versus B in Figure 3) (91 KB XLS) [file pgen.0020056.st002.xls]

## Sheet: Sheet1
Supplementary Information Table 2. Comparison of ka/ks ratios before versus after gene duplication using a branch test and across diploid and tetraploid lineages (Model A versus B in Fig. 3). An asterisk indicates individually significant improvement of an additional parameter at a=0.05. Individually significant improvement requiring a higher ka/ks ratio in the diploid lineage in the branch test,…
		Is the average substitution ratio higher after duplication?
Gene		ln(L) 1-ratio		ln(L) 2-ratio		tetraploid w		diploidw		c2 (df = 1)		P value
Actin (skeletal, alpha 3)*		-1797.22		-1795.43		0.0001		0.0291		3.5892			1	Actin
Activin Receptor-Like Kinase-2 (ALK-2)		-2625.56		-2622.85		0.0924		0.0282		5.42301			0.0199*	Activin
Activin receptor II		-2821.38		-2817.4		0.1057		0.028		7.95881			0.0048*	ActivinAR
Adipophilin (fatvg)		-2339.44		-2339.18		0.1894		0.1443		0.517738			0.471808	Adrp
AE (Amidating Enzyme)		-4942.15		-4942		0.1103		0.0943		0.297512			0.585446	AE
Albumin (serum)*		-3884.53		-3884.29		0.3421		0.2881		0.467716			0.49404	Albumin
ALDH (Aldehyde dehydrogenase class1)		-2624.7		-2622.8		0.1688		0.0756		3.79377			0.0514437	ALDH
Alpha Globin		-915.375		-908.673		0.1113		0.7963		13.404			1	Alpha
Amelogenin		-1019.09		-1018.93		0.4883		0.3632		0.326196			0.567908	Amelogenin
Xenopus Anterior Neural Folds, Homeobox gene		-1164.62		-1164.33		0.1989		0.1389		0.58183			0.445596	ANF
Amyloid-Beta-like protein precursor		-3941.42		-3936.47		0.1802		0.0545		9.90837			0.0016*	Aplp
Apoptosis Inhibitor 5		-2756.02		-2753.78		0.0605		0.0216		4.47523			0.0344*	ApopI5
AR (Androgen Receptor)		-770.253		-769.675		0.1087		0.0336		1.15577			0.282345	AR
Liver L-arginase		-1908.63		-1894.7		0.8696		0.1151		27.8684			0.0000*	Arginase
Arginase Type 2		-1873.94		-1871.78		0.0715		0.0111		4.31771			0.0377*	Arginase2
Arrestin		-2125.88		-2124.55		0.0745		0.0327		2.65774			0.103047	Arrestin
Aspartyl tRNA synthetase		-2881.09		-2880.25		0.047		0.0255		1.6745			0.195656	Asprs
Atonal Homolog 5		-778.734		-778.281		0.2526		0.1327		0.907188			0.340862	Ath5
ATP synthase subunit B		-1463.03		-1462.33		0.1535		0.0865		1.40272			0.236269	ATPssb
Bambi (TGF-beta signalling)		-1514.93		-1514.8		0.1119		0.1421		0.26811			1	Bambi
Barren (brrn1, 13S condensin XCAP-H subunit)		-3943.9		-3943.56		0.123		0.0956		0.688932			0.406528	Barren
Bestrophin-2 (VMD2L1)		-3121.97		-3117.2		0.3152		0.1268		9.55427			0.0020*	Bestrophin
Beta Globin		-1021.73		-1019.53		0.3638		1.0615		4.38933			1	Beta
Complement factor B (Bf B) (MHC class III gene)		-4899.06		-4897.76		0.4669		0.3203		2.61027			0.106174	BFB
Biglycan		-2015.83		-2015.17		0.0759		0.1264		1.32478			1	BGN
Bicaudal-C		-3483.38		-3481.16		0.0959		0.0413		4.42611			0.0354*	BicC
Bridging integrator 1 (Amphiphysin II)		-2658.59		-2656.34		0.1785		0.0836		4.51271			0.0336*	Bin1
Bing4		-3092.97		-3092.56		0.2451		0.1837		0.839586			0.359515	Bing4
BMP (Bone Morphogenetic Protein) receptor		-2543.23		-2543.17		0.0516		0.0614		0.13193			1	BMPR
Block of proliferation 1		-1859.71		-1858.84		0.1495		0.0885		1.74284			0.18678	Bop1
Brachyury (T)		-2373.99		-2373.61		0.0988		0.0667		0.763062			0.382372	Bra
Serine/Threonine protein kinase (c-RMIL)		-4141.06		-4140.56		0.088		0.0638		0.9876			0.32033	Braf
Basic transcription element binding protein		-1467.52		-1466.33		0.08		0.2103		2.37743			1	BTEB
B-cell translocation gene 1, anti-proliferative		-931.287		-927.819		0.3826		0.0595		6.9349			0.0085*	Btg1
Calcium homeostasis endoplasmic reticulum protein		-5096.71		-5088.77		0.1518		0.0417		15.8705			0.0001*	Calcium
Calnexin		-3463.37		-3463.35		0.1822		0.1713		0.04649			0.829288	Calnexin
Calponin H3 (clpH3)		-1616.36		-1616.11		0.0824		0.0571		0.497692			0.480516	Calponin
Calreticulin		-2295.44		-2294.79		0.0595		0.0931		1.30247			1	Calreticulin
Carbonic anhydrase II		-1539.9		-1539.25		0.2974		0.1832		1.3043			0.25343	CarbonicA
Casein kinase I alpha S (Csnk1a1)		-1621.15		-1620.87		0.0065		0.0001		0.561214			0.453772	Caseink1
CASK interacting protein 2		-7300.12		-7299.61		0.1935		0.1583		1.01569			0.313545	Cask
Procathepsin B		-1949.79		-1949.73		0.1022		0.1179		0.116104			1	CathepsinB
Beta Catenin interacting protein 1 (catnbip1)		-387.323		-387.025		0.0461		0.0001		0.596566			0.439891	Cbip
Cystathionine-beta-synthase		-1263.14		-1263.08		0.0481		0.0392		0.109722			0.740461	Cbs
voltage-dependent Calcium channel beta subunit		-2555.65		-2554.53		0.1213		0.0608		2.2505			0.133571	Ccb
CDC2 (cell division cycle 2, kinase)		-1658.94		-1654.68		0.0782		0.007		8.52377			0.0035*	Cdc2
Cathepsin E		-2252.77		-2252.76		0.1266		0.1203		0.015744			0.900147	CE
Carboxyl ester lipase		-2758.16		-2757.41		0.084		0.0529		1.50701			0.219597	Cel
Carboxyl ester lipase (bile salt-stimulated lipase)		-3370.83		-3370.63		0.1265		0.1054		0.409008			0.522473	Cel2
Centrin		-847.712		-847.377		0.0364		0.0738		0.671358			1	Centrin
Cerebellin 2 precursor protein		-1229.07		-1226.07		0.302		0.071		6.01025			0.0142*	Cerebellin
Complement factor I (C3b/C4b inactivator)		-3638.83		-3638.74		0.3151		0.2786		0.185272			0.666881	CFI
Cystic fibrosis transmembrane conductance regulator		-7571.35		-7568.44		0.1662		0.0897		5.82492			0.0158*	CFTR
Cortical granule lectin		-2023.1		-2022.98		0.1741		0.2077		0.247074			1	CGL
Choroideremia (Rab escort protein 1)		-3664.97		-3664.8		0.2698		0.3209		0.340386			1	CHML
Carbohydrate sulfotransferase 11 (Chst11)		-1759.69		-1759.44		0.0839		0.0555		0.507244			0.476334	Chst11
Cell death-inducing DFFA-like effector c (CIDE-3alpha)		-1422.9		-1422.89		0.1589		0.1491		0.020528			0.886072	CideC
C-Jun proto-oncogene (AP-1, Activator Protein)		-1758.21		-1754.47		0.3376		0.1041		7.47153			0.0063*	Cjun
Dipeptidase 2 (metallopeptidase M20 family)		-2602.09		-2599.89		0.1434		0.0618		4.41325			0.0357*	CNDP2
alpha-1 Collagen type II		-7211.18		-7209.91		0.1997		0.1307		2.5352			0.111333	Collagen2
Connexin 31 (Gap junction beta-3 protein)		-1482.04		-1479.11		0.1672		0.0417		5.85497			0.0155*	Connexin
Contactin/F3/F11 (Contactin A)		-5600.92		-5597.88		0.1814		0.0958		6.07115			0.0137*	Contactin
Coronin		-2675.85		-2675.52		0.1409		0.1029		0.665728			0.414545	Coronin
Cortactin		-3053.5		-3053.5		0.1015		0.1028		0.001556			0.968535	Cortactin
Cytoplasmic polyadenylation element binding protein		-3044.61		-3042.82		0.0902		0.0363		3.57208			0.0587585	CPEB
CRY2 (cryptochrome 2)		-3092.56		-3091.79		0.1022		0.0692		1.53619			0.215186	Cry2
Crystallin, beta A1		-1105		-1104.02		0.3275		0.1357		1.95348			0.162213	Cryba1
Cathepsin S (CTSS)		-1979.22		-1978.6		0.2803		0.1842		1.24703			0.26412	CTSS
Cullin3 (Cul3)		-3797.06		-3795.64		0.0077		0.0001		2.84232			0.0918115	Cullin3
CyclinE		-2301.62		-2301.56		0.1711		0.1485		0.1164			0.732972	CyclinE
Brain Dopamine receptor D2		-1831.04		-1830.69		0.1571		0.0994		0.693728			0.404899	D2
Dapper 1, antagonist of beta-catenin (Frodo)		-4831.58		-4829.26		0.1918		0.1052		4.64092			0.0312*	Dact1
Death-associated protein kinase 1		-7489.69		-7484.45		0.1053		0.0399		10.4672			0.0012*	DAP
Drebrin-like		-2190.23		-2188.38		0.2964		0.1431		3.70651			0.0542007	Dbnl
Debranching enzyme homolog 1		-3027.01		-3025.28		0.16		0.0841		3.44413			0.0634767	Dbr1
Deleted in colorectal cancer tumor suppressor		-993.793		-989.345		0.662		0.1419		8.89548			0.0029*	DCC
Desmin		-2591.27		-2585.4		0.1383		0.0351		11.7415			0.0006*	Desmin
Hand2		-671.779		-667.773		0.1142		0.0001		8.01248			0.0046*	Dhand
Cytoplasmic dynein light-intermediate chain 1 (DLIC1)		-2646.83		-2646.06		0.1121		0.063		1.53893			0.214778	Dlic1
Dipeptidylpeptidase 3		-4323.38		-4322.81		0.2007		0.15		1.1536			0.282798	Dpp3
Dullard		-1279.69		-1279.28		0.0297		0.0114		0.8313			0.361897	Dullard
Dystroglycan (DAG1)		-4803.34		-4801.97		0.1125		0.1819		2.75588			1	Dystroglycan
Dystrophin		-2743.8		-2741.95		0.1228		0.0276		3.69101			0.0547064	Dystrophin
Helix-loop-helix transcription factor XE1		-813.479		-812.655		0.1631		0.0663		1.64716			0.199346	E1
E2 (transcription factor E2)		-3504.58		-3503.57		0.1571		0.0934		2.02074			0.155163	E2
met-mesencephalon-olfactory transcription factor 1 (Ebf2)		-3053.48		-3042.3		0.1543		0.0105		22.3602			0.0000*	EBF2
CCAAT/enhancer binding protein (C/EBP), alpha		-1750.38		-1750.3		0.1818		0.1546		0.16556			0.684088	EBP
Endothelin receptor type A		-2359.98		-2359.96		0.1083		0.0999		0.03902			0.843409	EDNRA
EF (Elongation Factor-1 alpha, 42Sp48)		-2401.23		-2399.09		0.0464		0.0108		4.28795			0.0384*	EF
Aurora kinase A (EG2)		-2494.99		-2494.63		0.1035		0.1376		0.714306			1	EG2
Engrailed 2 (EN2)		-1451.99		-1450.8		0.1075		0.228		2.37768			1	EN2
Enkephalin A (proenkephalin A)*		-1157.55		-1156.75		0.1446		0.0669		1.5866			0.207812	EnkephalinA
ENO (2-phosphoglycerate dehydratase, enolase)		-2403.59		-2397.77		0.0291		0.1389		11.6464			1	ENO
Era (Estrogen Receptor alpha)		-2222.55		-2222.54		0.0699		0.0657		0.014216			0.905092	Era
Enhancer of split groucho		-3843.99		-3843.94		0.0278		0.0332		0.09124			1	ESG
Enhancer of zeste		-3855.18		-3848.86		0.0809		0.0097		12.652			0.0004*	EZ
Focal adhesion kinase		-5615.85		-5614.25		0.0722		0.0415		3.18533			0.0743022	FAK
Transcription factor (XLFB1)		-547.555		-547.112		0.2727		0.0871		0.886314			0.346478	FB1
XFD-4		-2423.86		-2419.99		0.1547		0.046		7.73683			0.0054*	FD4
Flap endonuclease-1		-2195.71		-2195.68		0.0689		0.0771		0.070194			1	FEN1
FetuinB		-2933.88		-2933.03		0.3467		0.5151		1.69896			1	FetuinB
Ftz-F1-related orphan receptor (xFF1r)		-2326.77		-2324.91		0.0678		0.0166		3.70827			0.0541434	FF1r
FGF (embryonic fibroblast growth factor 4)		-1041.58		-1041.53		0.2511		0.2989		0.097422			1	FGF
Fibroblast growth factor receptor		-4452.12		-4447.33		0.1368		0.0474		9.5758			0.0020*	FGFR
Fibrinogen alpha		-4305.27		-4304.89		0.2682		0.2128		0.75313			0.385487	FibrinogenA
Flotillin		-2318.61		-2316.61		0.1881		0.0847		4.00867			0.0453*	Flotillin
fms-related tyrosine kinase 1		-4233.79		-4232.64		0.3405		0.2321		2.30376			0.129062	FLT1
Fms-interacting protein (NF2/meningioma region)		-3790.03		-3784.42		0.1525		0.049		11.2305			0.0008*	Fms
alpha-fodrin (Xen alpha 1) spectrin, non-erythrocytic 1		-1308.47		-1307.68		0.1248		0.0638		1.57377			0.20966	FodA
c-fos proto-oncogene		-479.567		-479.399		0.3261		0.2013		0.334882			0.562798	Fos
Succinate dehydrogenase complex, Flavoprotein		-3593.24		-3592.77		0.1264		0.0899		0.93983			0.332322	Fp
Frequenin		-972.418		-971.316		0.0182		0.0001		2.20424			0.137632	Frequenin
Fascin		-2870.27		-2869.53		0.1481		0.0597		1.46934			0.22545	Fscn1
Furin*		-3218.64		-3218.54		0.0966		0.0816		0.20279			0.652478	Furin
Fused toes homolog		-1529.24		-1528.84		0.115		0.065		0.786184			0.375257	Fused
FYN (proto-oncogene c-fyn)		-2652.64		-2651.83		0.0314		0.0111		1.61608			0.203639	FYN
Galectin		-1725.96		-1725.32		0.2583		0.1629		1.27338			0.259133	Galectin
alpha subunit of Gq Gtp-binding protein (G protein)		-1751.41		-1751.06		0.0445		0.0801		0.69476			1	Gaq
GATA-binding protein transcription factor GATA-1		-2240.79		-2239.68		0.2877		0.1704		2.22098			0.136147	Gata1
Transcription factor xGata5		-2177.64		-2176.57		0.1022		0.0563		2.13881			0.143613	Gata5
Growth hormone A		-796.279		-795.182		0.144		0.0527		2.19405			0.138544	GHA
Guanylate kinase 1		-1179.75		-1178.88		0.2229		0.1188		1.74707			0.186245	Guk1
Glycogenin 1 (mitotic phosphoprotein 45)		-1823.42		-1823.21		0.1465		0.1084		0.426822			0.513552	Gyg1
Holocytochrome c synthase (heme-lyase) (hccs-prov)		-1765.31		-1764.56		0.3553		0.2104		1.50543			0.219838	Hccs
cephalic Hedgehog, sonic hedgehog protein 4		-2285.38		-2285.07		0.2317		0.1696		0.634552			0.425691	Hedgehog
Transcription factor XHEN1		-738.546		-738.285		0.1315		0.0793		0.521068			0.470386	HEN1
Hypoxia-inducible factor 1 alpha		-2603.06		-2599.88		0.1479		0.0466		6.37271			0.0116*	Hif1
SafA - scaffold attachment factor A		-4544.87		-4543.23		0.1451		0.0896		3.29042			0.0696854	hnRNPU
Homeobox 2/2.3*		-840.588		-840.213		0.1289		0.0742		0.750422			0.386343	Homeobox
Insulin*		-564.951		-563.041		0.2731		0.0371		3.81806			0.0507029	Insulin
Integrin beta-1 subunit*		-4338.84		-4338.43		0.0365		0.0508		0.824532			1	Integrin
Inversin		-6329.37		-6327.62		0.2796		0.1941		3.49354			0.0616089	Invs
Ubiquitin carboxyl-terminal hydrolase 5 (Isopeptidase T)		-4573.1		-4570.87		0.1155		0.0558		4.47317			0.0344*	IsoT
Kf-1 protein (Adgr34)		-3852.67		-3850.69		0.1516		0.0831		3.953			0.0468*	KF
Kit receptor tyrosine kinase (c-kit)		-5520.53		-5518.07		0.2752		0.166		4.92038			0.0265*	Kit
Kinesin-like protein 2		-4903.83		-4903.75		0.146		0.1304		0.161574			0.687711	Klp2
L1 (ribosomal protein L1)		-2083.26		-2083.25		0.0408		0.039		0.004782			0.944869	L1
L14 (ribosomal protein L14)		-1012.8		-1012.77		0.1307		0.1538		0.06008			1	L14
Lamin B		-3452		-3451.93		0.1437		0.1277		0.150512			0.698047	LaminB
Lamina associated polypeptide 2		-3023.24		-3023.09		0.2795		0.3315		0.300138			1	LAP2
Clathrin, light polypeptide (Lcb)		-1132.45		-1130.32		0.1384		0.035		4.25469			0.0391*	LCB
Lactate dehydrogenase		-1959.06		-1958.24		0.1347		0.2198		1.62267			1	LDH
LEF-1 (lymphoid enhancer factor)		-1881.23		-1877.15		0.1406		0.0196		8.15784			0.0043*	LEF1
TGF-beta family member Lefty-A		-2039.35		-2039.34		0.1115		0.114		0.003638			0.951904	Lefty
LIM domain binding protein		-1758.81		-1758.48		0.0093		0.0001		0.650604			0.419897	LIM
Lipocalin (Ptgds)		-847.109		-846.822		0.2019		0.1305		0.573786			0.448758	Lipocalin
Lpa1R (lysophosphatidic acid receptor)		-1782.4		-1779.11		0.0621		0.0001		6.57798			0.0103*	Lpa1R
LR (Leptin Receptor)		-677.633		-676.404		0.1319		0.0255		2.45674			0.117021	LR
Lipoprotein (LDL) receptor-related protein 6		-1183.23		-1183.2		0.0333		0.0278		0.061526			0.8041	Lrp6
Autoantigen La (La protein)		-2564.32		-2564.09		0.1437		0.1794		0.451534			1	Lupus
Microfibrillar-associated protein 1		-2351.27		-2349.94		0.0683		0.031		2.66464			0.102601	MAP
Myristoylated alanine-rich C kinase substrate		-1150.96		-1150.3		0.4245		0.2445		1.33212			0.248428	Marcks
XMax2 and XMax4		-577.912		-577.7		0.037		0.1046		0.422416			1	MAX
Myogenin		-1211.22		-1209.3		0.1335		0.0213		3.83051			0.0503277	Myogenin
Myozenin1		-1811.81		-1811.24		0.2832		0.1753		1.14748			0.284078	Myozenin1
N-CAM (neural cell adhesion molecule)*		-5904.07		-5903.93		0.2568		0.2248		0.279202			0.597225	NCAM
NF-M1 (middle molecular neurofilament)		-4752		-4750.42		0.209		0.1303		3.17083			0.0749645	NFM
neurogenin-related 1 (X-NGNR-1)		-1299.88		-1299.88		0.1804		0.1784		0.00068			0.979196	NGNR
Internexin neuronal intermediate filament protein		-2624.8		-2621.9		0.1396		0.0595		5.7843			0.0162*	Nif
NK3 transcription factor related, koza		-1333.4		-1332.89		0.3693		0.2398		1.03231			0.309617	NK3
Nonmuscle myosin II heavy chain A		-4598.85		-4598.71		0.0715		0.0594		0.278108			0.597944	NMHCA
Nonmuscle myosin heavy chain B		-1922.4		-1921.78		0.0609		0.0352		1.2397			0.26553	NMHCB
Nucleolar-localized protein NO38		-1716.58		-1716.55		0.1587		0.144		0.056198			0.812609	NO38
Nucleobindin 1		-1021.72		-1021.51		0.0518		0.0252		0.43388			0.510091	Nucb
Nucleoplasmin		-1110.66		-1110.26		0.1277		0.2046		0.80712			1	Nucleoplasmin
Nucleoporin (Nup88)		-4276.52		-4276.49		0.149		0.1389		0.06648			0.796533	Nup88
OLPA (Dorphin)		-1525.51		-1520.7		0.3681		0.1108		9.62422			0.0019*	OLPA
Olfactory marker protein (XOMP)		-966.114		-965.823		0.1833		0.126		0.581356			0.445781	OMP
OncogenesC-ets-1 (c-ets-1 proto-oncogene)*		-2276.75		-2276.67		0.0336		0.0424		0.140284			1	OncogeneCets1
OncogenesC-ets-2 (c-ets-2 proto-oncogene)*		-2682.81		-2680.53		0.0988		0.0418		4.55392			0.0328*	OncogeneCets2
OncogenesC-myc (myelocytomatosis)*		-2330.86		-2328.73		0.1244		0.0533		4.26167			0.0390*	OncogeneCetsMyc
Dynactin 2 (p50)		-2205.81		-2205.69		0.0712		0.0897		0.240666			1	P50
PACSIN2		-1982.96		-1979.29		0.1187		0.0416		7.32459			0.0068*	Pacsin
Convertase PC2		-3264.99		-3259.68		0.0741		0.0123		10.6338			0.0011*	PC2
Prolyl isomerase (Pin1)		-876.121		-876.087		0.0666		0.0801		0.066994			1	Pin1
PKC (protein kinase C,delta)		-3826.52		-3824.62		0.1288		0.0685		3.81164			0.0508975	PKC
Plakoglobin		-4098.6		-4098.2		0.0642		0.0468		0.805376			0.369491	Plakoglobin
Peripheral myelin protein 22		-906.198		-906.179		0.0998		0.1122		0.039282			1	PMP22
POMC (pro-opiomelanocortin)*		-1541.28		-1538.79		0.1434		0.0492		4.99271			0.0255*	Pomc
POU domain Gene 1		-1785.93		-1782.32		0.1253		0.0189		7.22569			0.0072*	Pou1
POU3		-1406.18		-1406.05		0.1233		0.0907		0.25399			0.61428	Pou3
Phosphorylase phosphatase (Ppp2B)		-3009.31		-3006.81		0.0387		0.0055		4.99986			0.0253*	Ppp2B
Protein phosphatase 4, regulatory subunit 2 (Ppp4r2)		-2416.56		-2416.15		0.2474		0.1792		0.823492			0.364161	Ppp4r2
LIM protein Prickle		-4439.27		-4437.63		0.1344		0.076		3.27412			0.0703805	Prickle
Prolactin Receptor		-3771.19		-3769.81		0.2883		0.1831		2.74298			0.0976824	Prlr
Prothymosin		-504.303		-502.95		0.1902		0.032		2.70581			0.0999833	Prothymosin
Phosphorylase, glycogen; brain		-4566.04		-4564.71		0.0739		0.0415		2.66351			0.102674	Pygb
RAB18 (member RAS oncogene family)		-1084.62		-1083.86		0.0898		0.033		1.51845			0.217855	Rab18
Rac GTPase		-978.88		-977.187		0.0473		0.0001		3.38419			0.0658245	Rac
Rad51		-1836.96		-1836.72		0.0304		0.0184		0.473856			0.491219	Rad51
Rag-1		-2155.88		-2154.89		0.1202		0.0664		1.98708			0.158646	Rag1
Ral interacting protein (rlip) - RalA (RalB-binding protein)		-3125.04		-3124.88		0.074		0.0583		0.313208			0.575718	RalA
RalB		-1090.3		-1090.21		0.0161		0.0228		0.185334			1	RalB
Retinoic acid receptor alpha		-2260.21		-2255.19		0.1099		0.0284		10.0336			0.0015*	Rara
RDS35 (retinal degradation slow/peripherin)		-1992.78		-1991.78		0.1958		0.1047		1.99661			0.157652	RDS35
RDS38/peripherin		-1815.74		-1811.32		0.1604		0.0436		8.83342			0.0030*	RDS38
Requiem		-2060.52		-2057.77		0.1249		0.0306		5.48993			0.0191*	Requiem
Rhodopsin		-1720.97		-1720.92		0.2095		0.1735		0.10023			0.751554	Rho
Ringo (p33 ringo, ls26)		-1777.51		-1776.98		0.2358		0.1539		1.06992			0.300965	Ringo
RIO kinase 2		-3152.56		-3151.2		0.1975		0.1156		2.71789			0.0992291	RioK2
Rwdd1 (RWD domain containing 1)		-1382.21		-1380.6		0.1931		0.0833		3.22072			0.0727118	Rwdd1
Retinal homeobox A		-1794.51		-1794.47		0.0918		0.0802		0.075612			0.783334	RXA
Rxrb (retinoid X receptor beta)		-2259.35		-2259.29		0.0882		0.072		0.126686			0.721893	Rxrb
Sister chromatid cohesion establishment factor (SCC2)		-1327.03		-1327.02		0.1679		0.1518		0.030722			0.860862	Scc2
Syndecan 2 (heparan sulfate proteoglycan 1)		-1015.41		-1013.58		0.2189		0.0635		3.66224			0.0556587	Sdc2
Sek-1 receptor tyrosine kinase		-4962.61		-4955.57		0.0542		0.0054		14.0691			0.0002*	SEK
Selenoprotein I		-2296.88		-2291.42		0.2001		0.0667		10.9142			0.0010*	Sel1
Selenoprotein T		-713.181		-710.273		0.1439		0.0001		5.81671			0.0159*	Selt
Septin 11		-1615.25		-1615.24		0.0583		0.0544		0.00785			0.9294	seppt11
Septin A (XlSeptA)		-1830.62		-1825.09		0.0756		0.0001		11.0687			0.0009*	SeptA
serum/glucocorticoid regulated kinase		-2265.78		-2265.59		0.0694		0.049		0.39292			0.530769	SGK
Shab12		-919.806		-918.951		0.066		0.0164		1.70869			0.191156	Shab12
Siah-interacting protein		-1232		-1229.35		0.3096		0.091		5.28115			0.0216*	Siah
Sloan-Kettering viral oncogene homolog		-3769.4		-3765.65		0.1394		0.0497		7.48784			0.0062*	Ski
Histone stem-loop binding protein (SLBP)		-1527.82		-1527.18		0.1667		0.2688		1.29212			1	SLBP
Suc1-associated neurotrophic factor target		-2740.83		-2739.61		0.181		0.0942		2.45176			0.117394	SNT
Sox11 (XLS13)		-1949.11		-1947.91		0.1067		0.059		2.39011			0.122105	Sox11
Sox17a (HMG box transcription factor Sox17-alpha)		-2123.67		-2123.43		0.1759		0.1312		0.474054			0.491128	Sox17a
Sox18 (Transcription factor SOX-18)		-1779.3		-1778.21		0.1528		0.0858		2.17885			0.139919	Sox18
SP22		-944.739		-943.393		0.0629		0.1706		2.69257			1	SP22
Sparc		-1627.99		-1624.71		0.1719		0.0434		6.55759			0.0104*	Sparc
Spats2 (spermatogenesis associated, serine-rich 2)		-3127.53		-3127.04		0.222		0.161		0.98163			0.321797	Spats2
Spermatid perinuclear RNA binding protein		-2583.21		-2580.85		0.2595		0.1158		4.72442			0.0297*	SPNR
Sprouty-2		-1659.33		-1658.69		0.236		0.1317		1.28907			0.256219	Sprouty2
Sulfide quinone reductase-like		-2476.37		-2474.6		0.1351		0.0604		3.5357			0.0600608	Sqrdl
Src (pp60c-src protein)		-2798.21		-2795.17		0.0609		0.0132		6.07833			0.0137*	Src
Stanniocalcin 1		-1439.65		-1438.54		0.1419		0.0699		2.20913			0.137196	Stanniocalcin1
Staufen 1		-2396.15		-2395.21		0.1751		0.0994		1.882			0.170107	STAU
Stress-induced-phosphoprotein 1		-3014.9		-3011.98		0.1531		0.0613		5.83757			0.0157*	STI1
Stomatin		-781.817		-781.781		0.059		0.0476		0.071416			0.789286	Stom
Strabismus		-2694.05		-2692.53		0.0241		0.0047		3.04405			0.0810337	Strabismus
SUG1		-2066.85		-2066.63		0.0136		0.0065		0.437182			0.508486	SUG1
translation initiation factor SUI1		-517.164		-517.164		0.0001		0.0001		0			1	SUI1
Sumo		-475.03		-473.883		0.1021		0.0001		2.29442			0.129839	Sumo
Survivin (Xsvv1)		-861.17		-861.152		0.1197		0.1362		0.035924			1	Survivin
Synaptobrevin		-577.879		-577.732		0.1055		0.0606		0.293498			0.587988	Syb
Synaptophysin		-1614.25		-1612.9		0.1928		0.076		2.70258			0.100186	Syp
Xwnt8 inhibitor sizzled (szl) (putative wnt inhibitor frzb3)		-1521.99		-1521.97		0.1393		0.1539		0.038306			1	Szl
TAF-Ibeta		-1286.13		-1286.03		0.0492		0.033		0.196406			0.657638	TAFIB
T-box transcription factor Tbx5		-618.518		-616.999		0.042		0.0001		3.03863			0.0813044	Tbx5
TCRzeta subunit		-1043.09		-1043.06		0.2312		0.2573		0.054158			1	Tcrz
Bax Inhibitor-1, testis enhanced gene transcript		-1287.9		-1283.15		0.2416		0.0344		9.49809			0.0021*	Tegt
TRK-fused protein TFG		-2105.83		-2105.83		0.1113		0.1092		0.001512			0.968983	TFG
Thyroid Hormone Receptor alpha*		-2045.57		-2044.95		0.0859		0.0426		1.24957			0.263635	Thra
Thyroid Hormone Receptor beta*		-1810.07		-1809.12		0.082		0.022		1.91407			0.166512	Thrb
Mesoderm Posterior (Mesp)		-1813.7		-1813.68		0.2452		0.2244		0.036904			0.847661	Thylacine
cytotoxic granule-associated RNA binding protein (TIA1)		-2048.49		-2046.97		0.0555		0.0153		3.04007			0.0812323	TIA1
TIAR		-2073.98		-2071.67		0.0973		0.026		4.61969			0.0316*	TIAR
Tyrosine kinase		-836.174		-831.746		0.1401		0.0001		8.85641			0.0029*	TK1
IGF (Insulin-like Growth Factor) Receptor		-782.955		-782.238		0.0991		0.0325		1.43354			0.231188	TK2
Transducer of erbB		-1541.06		-1541.02		0.0915		0.0773		0.076242			0.782456	Tob
Transferrin		-4313.97		-4313.86		0.2642		0.236		0.21981			0.639185	Transferrin
Thyrotropin-releasing Hormone		-1467.08		-1465.79		0.5605		0.2926		2.58439			0.107922	Trh
Thyrotropin-releasing Hormone Receptor 1		-2128.36		-2127.04		0.1001		0.0441		2.65201			0.103419	Trhr1
Neurotrophin receptor B xTrkB-alpha		-2636.31		-2635.88		0.2531		0.1811		0.849008			0.356833	TrkB
fast skeletal Troponin C		-729.628		-729.513		0.019		0.0393		0.230322			1	TroponinC
unitary non-NMDA glutamate receptor subunit U1		-2679.88		-2679.48		0.112		0.0798		0.798406			0.37157	U1
Ubiquiton-conjugating enzyme e2e		-1004.42		-1004.19		0.1674		0.1012		0.470926			0.492561	Ube2e
xUBF mRNA for upstream binding factor		-3674.88		-3674.85		0.094		0.0874		0.05889			0.808259	UBF
endoplasmic reticulum UDP-Glc/UDP-Gal transporter		-1874.9		-1874.88		0.0914		0.0837		0.029826			0.862886	UDPg
UDP-glucose ceramide glucosyltransferase		-1972.71		-1969.63		0.045		0.0001		6.16664			0.0130*	UDPgcg
Uroplakin 1A		-1224.91		-1224.53		0.085		0.0544		0.761024			0.383008	Upk1
Ubiquinol-cytochrome C reductase complex		-2538.45		-2538.06		0.1619		0.1156		0.796874			0.37203	Uqcrc2
Vasodilator-stimulated phosphoprotein		-2024.82		-2023.14		0.2724		0.125		3.35808			0.066876	Vasp
Ventral anterior homeobox protein (Vax1)		-1566.59		-1564.95		0.1906		0.0882		3.27297			0.0704302	Vax
Ventral anterior homeobox protein (Vax2+3)		-1510.65		-1509.66		0.2296		0.1014		1.98753			0.1586	Vax2
Von Hippel-Lindau binding protein 1		-970.296		-966.992		0.179		0.0265		6.60758			0.0102*	VBP1
Vg1 RNA binding protein		-2948.84		-2946.52		0.0775		0.018		4.63842			0.0313*	VG1
Vimentin*		-2604.31		-2602.98		0.2111		0.1206		2.66729			0.10243	Vimentin
Tryptophanyl-tRNA synthetase		-2707.49		-2707.46		0.1388		0.1287		0.049346			0.824205	WARS
Wee1A kinase		-3164.21		-3162.45		0.1345		0.077		3.51933			0.0606569	Wee
Wee1B, Wee1-like protein kinase		-1929.97		-1928.3		0.0725		0.0318		3.34989			0.0672095	Wee1
Uterine sensitization-associated protein-1 (Wise-A)		-1199.95		-1199.93		0.1542		0.1389		0.040866			0.839797	Wise
Xwnt-3		-735.61		-731.898		0.0593		0.0001		7.42419			0.0064*	WNT3a
Wilms' tumor suppressor (WT1)		-2042.62		-2042.12		0.0636		0.0371		1.01366			0.314028	WT1
Cofilin (XAC)		-963.326		-963.318		0.1368		0.1273		0.016246			0.898576	XAC
XE2 (helix-loop-helix transcription factor E2)		-622.225		-621.537		0.1372		0.0452		1.37485			0.24098	XE2
Xefiltin		-2914.25		-2909.58		0.178		0.0694		9.33912			0.0022*	Xefiltin
Epidermis specific serine protease Prss27 (Xepsin)		-2417.67		-2417.48		0.3865		0.468		0.379078			1	Xepsin
Fork head related (XFD1)		-2136.14		-2134.92		0.2478		0.123		2.44885			0.117611	XFD1
Fork head protein (XFD2)		-2243.35		-2243.27		0.2011		0.177		0.155004			0.693798	XFD2
Interleukin-1 beta-converting enzyme (Caspase 1)		-2492.91		-2492.91		0.5258		0.5239		0.000148			0.990294	XICE
Xlmb (maternal B9.10 and B9.15 protein)		-1367.53		-1367.3		0.1488		0.1084		0.459336			0.497934	Xlmb
L-myc oncogene (xL-myc)		-1946.26		-1941.2		0.2706		0.0594		10.1274			0.0015*	XLMyc
Xnot (homeobox protein)		-1026.79		-1022.13		0.2242		0.0307		9.31506			0.0023*	Xnot
TGF-beta related growth factor Xnr-4 (Xnr4)		-2205.24		-2204.65		0.388		0.2689		1.18031			0.277292	Xnr
XrnF12		-3147.93		-3147.73		0.153		0.1881		0.397164			1	XrnF12
Xrpf (XrpFI beta 1) GA binding protein transcription factor		-1995.12		-1993.77		0.0898		0.0343		2.6925			0.100822	Xrpf
ZFTF (zinc finger transcription factor SLUG)		-1368.7		-1368.53		0.0526		0.034		0.3263			0.567846	ZFTF
ZPB (zona pellucida glycoprotein)		-2832.59		-2832.5		0.1864		0.214		0.18906			1	ZPB
